# Supplementary material for: A Novel Variant in TPM3 Causing Muscle Weakness and Concomitant Hypercontractile Phenotype
Source: Int J Mol Sci. 2023 Nov 9;24(22):16147. doi: 10.3390/ijms242216147 (PMC10671854; doi:10.3390/ijms242216147)
Supplement: Supplementary file 1 [file ijms-24-16147-s001.zip]

Archive with 1 entries (1 files):
- ijms-2686833-SM.pdf
